# Supplementary material for: Maternal Factors and Their Association with Patterns of Beverage Intake in Mexican Children and Adolescents
Source: Children (Basel). 2021 May 13;8(5):385. doi: 10.3390/children8050385 (PMC8152280; doi:10.3390/children8050385)
Supplement: Supplementary file 1 [file children-08-00385-s001.zip]

Archive with 1 entries (1 files):
- children-1174804-supplementary.pdf
